# Supplementary material for: HmbC, a Protein of the HMG Family, Participates in the Regulation of Carotenoid Biosynthesis in Fusarium fujikuroi
Source: Genes (Basel). 2023 Aug 21;14(8):1661. doi: 10.3390/genes14081661 (PMC10454146; doi:10.3390/genes14081661)
Supplement: Supplementary file 1 [file genes-14-01661-s001.zip]

Archive with 1 entries (1 files):
- genes-2533446-supplementary.pdf
